# Supplementary material for: Improvements in the preparation of phosphate for oxygen isotope analysis from soils and sediments
Source: PLoS One. 2018 Sep 20;13(9):e0204203. doi: 10.1371/journal.pone.0204203 (PMC6147477; doi:10.1371/journal.pone.0204203)
Supplement: S1 Table — (a): Soil samples treated by sodium hypochlorite. (b): Sediment samples treated by sodium hypochlorite. (c): Soil samples without treatment of sodium hypochlorite. (d): Sediment samples without treatment of sodium hypochlorite. (XLS) [file pone.0204203.s001.xls]

## Sheet: Sheet1
Sample	Purification method	TOC (%)	TN (%)
1	(a)	0.189	0.023
2	(a)	0.224	0.035
3	(a)	0.27	0.037
4	(a)	0.245	0.033
5	(a)	0.223	0.03
6	(a)	0.179	0.021
7	(a)	0.252	0.031
8	(b)	0.198	0.023
9	(b)	0.224	0.03
10	(b)	0.251	0.014
11	(b)	0.29	0.036
12	(b)	0.167	0.029
13	(b)	0.116	0.038
14	(b)	0.204	0.049
15	(b)	0.265	0.052
16	(b)	0.24	0.039
17	(c)	0.847	0.077
18	(c)	0.486	0.099
19	(c)	0.614	0.05
20	(c)	0.442	0.084
21	(c)	0.626	0.068
22	(c)	0.877	0.094
23	(c)	0.621	0.088
24	(d)	0.648	0.069
25	(d)	0.498	0.074
26	(d)	0.587	0.091
27	(d)	0.536	0.087
28	(d)	0.569	0.104
29	(d)	0.678	0.083
30	(d)	0.733	0.074
31	(d)	0.476	0.076
32	(d)	0.448	0.041
