# Supplementary material for: Improvements in the preparation of phosphate for oxygen isotope analysis from soils and sediments
Source: PLoS One. 2018 Sep 20;13(9):e0204203. doi: 10.1371/journal.pone.0204203 (PMC6147477; doi:10.1371/journal.pone.0204203)
Supplement: S2 Table — (XLS) [file pone.0204203.s002.xls]

## Sheet: Sheet1
Sample	Sample type of Ag3PO4	Weight (mg)	CO peak area
1	Std (Ag3PO4)	0.222	46.826
2	Std (Ag3PO4)	0.228	52.702
3	Std (Ag3PO4)	0.23	52.584
4	Std (Ag3PO4)	0.399	96.931
5	Std (Ag3PO4)	0.411	98.763
6	Std (Ag3PO4)	0.208	47.189
7	Std (Ag3PO4)	0.204	45.233
8	Std (Ag3PO4)	0.306	73.88
9	Std (Ag3PO4)	0.312	74.304
10	Std (Ag3PO4)	0.356	86.483
11	Std (Ag3PO4)	0.349	84.232
12	From soils	0.185	41.372
13	From soils	0.268	62.737
14	From soils	0.305	71.242
15	From sediments	0.166	34.97
16	From sediments	0.218	46.018
17	From sediments	0.225	51.263
18	From sediments	0.292	68.982
19	From KH2PO4	0.159	33.484
20	From KH2PO4	0.18	44.031
21	From KH2PO4	0.252	64.322
22	From KH2PO4	0.26	64.484
23	From KH2PO4	0.262	66.031
