# Supplementary material for: Improvements in the preparation of phosphate for oxygen isotope analysis from soils and sediments
Source: PLoS One. 2018 Sep 20;13(9):e0204203. doi: 10.1371/journal.pone.0204203 (PMC6147477; doi:10.1371/journal.pone.0204203)
Supplement: S3 Table — (XLS) [file pone.0204203.s003.xls]

## Sheet: Sheet1
Sample	Sample type of Ag3PO4	Weight (mg)	CO peak area
1	Std (Ag3PO4)	0.222	46.826
2	Std (Ag3PO4)	0.228	52.702
3	Std (Ag3PO4)	0.23	52.584
4	Std (Ag3PO4)	0.399	96.931
5	Std (Ag3PO4)	0.411	98.763
6	Std (Ag3PO4)	0.208	47.189
7	Std (Ag3PO4)	0.204	45.233
8	Std (Ag3PO4)	0.306	73.88
9	Std (Ag3PO4)	0.312	74.304
10	Std (Ag3PO4)	0.356	86.483
11	Std (Ag3PO4)	0.349	84.232
12	Treatment A	0.204	45.231
13	Treatment A	0.352	87.414
14	Treatment A	0.266	60.766
15	Treatment B	0.262	48.536
16	Treatment B	0.248	42.487
17	Treatment B	0.259	44.877
18	Treatment C	0.292	69.911
19	Treatment C	0.217	49.853
20	Treatment C	0.167	34.894
