# Supplementary material for: Improvements in the preparation of phosphate for oxygen isotope analysis from soils and sediments
Source: PLoS One. 2018 Sep 20;13(9):e0204203. doi: 10.1371/journal.pone.0204203 (PMC6147477; doi:10.1371/journal.pone.0204203)
Supplement: S4 Table — (a): Prepared from KH2PO4 through all the technological processes in this study except for the aqueous ammonia recrystallizatione. (b): Prepared from KH2PO4 through all the technological processes in this study. (c): Synthesized directly by KH2PO4. (d): Std (Ag3PO4). (XLS) [file pone.0204203.s004.xls]

## Sheet: Sheet1
Sample	Sample type of Ag3PO4	Weight (mg)	δ18Op (‰)
1	(a)	0.351	11.9
2	(a)	0.185	11.7
3	(a)	0.308	11.6
4	(b)	0.266	9.9
5	(b)	0.292	10.2
6	(b)	0.217	9.1
7	(c)	0.167	9.6
8	(c)	0.225	9.8
9	(c)	0.257	9.3
10	(d)	0.222	9.7
11	(d)	0.228	9.8
12	(d)	0.23	9.8
13	(d)	0.258	9.9
14	(d)	0.279	9.9
